# Supplementary material for: The effect of karate interventions on the motor proficiency of female adolescents with developmental coordination disorder (DCD) from high and low socio-economic status
Source: BMC Sports Sci Med Rehabil. 2022 Jul 6;14:121. doi: 10.1186/s13102-022-00501-6 (PMC9258153; doi:10.1186/s13102-022-00501-6)
Supplement: Supplementary file 1 — Additional file 1. Pre- and post-test data for Motor Proficiency (Bruininks-Oseretsky Test) between High and Low Socio-Economic Status groups after Karate Interventions. [file 13102_2022_501_MOESM1_ESM.xlsx]

## Sheet: BOT
		Pre- and post-test data for Motor Proficiency (Bruininks-Oseretsky Test) between High and Low Socio-Economic Status groups after Karate Interventions
		Fine motor precision		Fine motor integration		Manual dexterity		Upper limb coordination		Bilateral coordination		Balance		Speed & agility		Strength		Total Score
participants		PRETEST	POSTEST	PRETEST	POSTTEST	PRETEST	POSTTEST	PRETEST	POSTTEST	PRETEST	POSTTEST	PRETEST	POSTTEST	PRETEST	POSTTEST	PRETEST	POSTTEST	PRETEST	POSTTEST
1	LOWSES groups	9	11	8	9	6	5	8	9	7	8	1	2	10	11	6	7	55	62
2	LOWSES groups	8	9	7	8	5	7	5	7	7	9	1	1	8	9	6	7	47	57
3	LOWSES groups	7	10	6	7	4	5	4	6	9	10	1	1	6	7	8	9	45	55
4	LOWSES groups	6	8	7	8	6	7	4	5	5	6	1	2	10	11	5	6	44	53
5	LOWSES groups	9	10	8	10	5	6	7	8	6	8	2	3	5	7	4	5	46	57
6	LOWSES groups	8	10	10	11	4	6	3	5	8	9	1	2	9	10	9	9	52	62
7	LOWSES groups	7	8	6	7	4	6	6	8	10	11	1	1	10	11	6	6	50	58
8	LOWSES groups	9	11	8	9	6	7	5	6	5	7	1	1	6	8	7	7	47	56
1	HIGSES groups	8	10	7	9	5	6	4	7	7	9	2	3	5	9	5	7	43	60
2	HIGSES groups	6	9	9	11	4	6	7	10	7	8	2	4	9	12	9	10	53	70
3	HIGSES groups	5	7	10	12	4	7	6	8	8	10	1	2	8	13	9	11	51	70
4	HIGSES groups	7	8	6	7	6	8	4	9	6	9	1	1	7	9	8	10	45	61
5	HIGSES groups	9	11	7	9	7	9	4	7	5	8	2	3	5	7	7	10	46	64
6	HIGSES groups	10	12	8	10	5	8	5	8	9	13	1	1	9	10	6	8	53	70
7	HIGSES groups	6	9	9	10	6	8	8	11	10	13	2	4	5	6	5	8	51	69
8	HIGSES groups	6	8	10	12	4	8	6	9	5	8	1	2	6	7	4	8	42	62
		Legend: LOWSES= Low Socio-Economic Status; HIGSES= High Socio-Economic Statu; TOTal Score: Sum of subscales (Fine motor precision,Fine motor integration,Manual dexterity,Upper limb coordination,Bilateral coordination,Balance,Speed and agility,Strength)
